# Supplementary material for: ﻿One new species and three new records of the leafhopper genus Agnesiella Dworakowska (Hemiptera, Cicadellidae, Typhlocybinae) from China
Source: Zookeys. 2025 May 15;1238:149–59. doi: 10.3897/zookeys.1238.153092 (PMC12099316; doi:10.3897/zookeys.1238.153092)
Supplement: XML Treatment for Agnesiella [file zookeys.1238.153092-treatment1.xml]

<!DOCTYPE tp:taxon-treatment
  PUBLIC "-//TaxonX//DTD Taxonomic Treatment Publishing DTD v0 20100105//EN" "tax-treatment-NSO.dtd">
<tp:taxon-treatment xmlns:tp="http://www.plazi.org/taxpub"><tp:treatment-meta><kwd-group><label>Taxon classification</label><kwd>
              <named-content content-type="kingdom">Animalia</named-content>
            </kwd><kwd>
              <named-content content-type="order">Hemiptera</named-content>
            </kwd><kwd>
              <named-content content-type="family">Cicadellidae</named-content>
            </kwd></kwd-group><mixed-citation publication-type="journal"><person-group><name><surname>Wang</surname><given-names>Junjie</given-names></name><name><surname>Ma</surname><given-names>Wenya</given-names></name><name><surname>Zhang</surname><given-names>Yalin</given-names></name><name><surname>Huang</surname><given-names>Min</given-names></name></person-group><article-title>﻿One new species and three new records of the leafhopper genus <italic><tp:taxon-name><tp:taxon-name-part taxon-name-part-type="genus" reg="Agnesiella">Agnesiella</tp:taxon-name-part></tp:taxon-name></italic> Dworakowska (<tp:taxon-name><tp:taxon-name-part taxon-name-part-type="order">Hemiptera</tp:taxon-name-part></tp:taxon-name>, <tp:taxon-name><tp:taxon-name-part taxon-name-part-type="family">Cicadellidae</tp:taxon-name-part></tp:taxon-name>, <tp:taxon-name><tp:taxon-name-part taxon-name-part-type="subfamily">Typhlocybinae</tp:taxon-name-part></tp:taxon-name>) from China</article-title><source>Zookeys</source><day>15</day><month>05</month><year>2025</year><volume>1238</volume><fpage>149</fpage><lpage>159</lpage><pub-id pub-id-type="doi">10.3897/zookeys.1238.153092</pub-id></mixed-citation></tp:treatment-meta><tp:nomenclature><label>﻿</label><tp:taxon-name>
            <object-id xmlns:xlink="http://www.w3.org/1999/xlink" content-type="arpha" xlink:type="simple">5865643A-FFFB-515A-A593-2B1F578B6BBD</object-id>
            <tp:taxon-name-part taxon-name-part-type="genus" reg="Agnesiella">Agnesiella</tp:taxon-name-part>
          </tp:taxon-name><tp:taxon-authority>Dworakowska, 1970</tp:taxon-authority><tp:nomenclature-citation-list><tp:nomenclature-citation><tp:taxon-name>
                <tp:taxon-name-part taxon-name-part-type="genus" reg="Agnesiella">Agnesiella</tp:taxon-name-part>
              </tp:taxon-name><comment>Dworakowska, 1970: 211.</comment></tp:nomenclature-citation></tp:nomenclature-citation-list></tp:nomenclature><tp:treatment-sec sec-type="type species" id="SECID0E1HAC"><title>Type species.</title><p><italic><tp:taxon-name><tp:taxon-name-part taxon-name-part-type="genus" reg="Typhlocyba">Typhlocyba</tp:taxon-name-part><tp:taxon-name-part taxon-name-part-type="species" reg="aino">aino</tp:taxon-name-part></tp:taxon-name></italic> Matsumura, 1932.</p></tp:treatment-sec><tp:treatment-sec sec-type="diagnosis" id="SECID0ELIAC"><title>Diagnosis.</title><p>Body with ground color ivory to brownish. Vertex-face junction usually with 2 sesame-like whitish patches; vertex usually with a pair of roundish black patches near the inner margins of the eyes. Pronotum usually with an oval dark longitudinal patch near center of anterior margin, and 1 or 2 pairs of dark lateral patches. Forewing basal 2/3 generally with brownish patches, patches at distal end of ScP+RA and MP’’+CuA’ veins, and 3<sup>rd</sup> apical cell usually brownish; brochosome area semi-transparent to reddish-brown with patches at both ends brownish to black.</p><p>Crown obtusely protruding medially, narrower than pronotum with length about 1/2 that of pronotum, and with anterior and posterior margins approximately parallel. Pronotum with anterior margin arched and posterior margin straight. Apical half of forewing narrowing gradually, with RP and MP’ veins confluent at the base and 3<sup>rd</sup> apical cell subtriangular. Hind wing transparent with R and MP veins confluent terminally.</p><p>Abdominal 2S apodemes developed and usually extending to 5<sup>th</sup> or 6<sup>th</sup> abdominal sternite. Male pygofer generally with 2 setal groups; posterior margin generally with digitiform process extending either dorsally or posteriorly, and a small protrusion bearing small rigid setae on upper part. Length of genital valve approximately 1/5 to 1/4 length of subgenital plate. Subgenital plate club-shaped, usually with slightly expanded distal end, outer margin usually narrowed subapically with a protrusion generally bearing few peg-like setae; apical half usually with small rigid setae and long, fine setae. Paramere usually with subapical processes varying in length, number and angle; caudal half with row of microsetae on outer side and row of sensilla pores on inner side. Connective Y-shaped with stem well developed. Aedeagal shaft slender, usually with lamellar or digitiform ventral processes and tooth-like end curling inwards; gonopore apical.</p></tp:treatment-sec><tp:treatment-sec sec-type="remarks" id="SECID0E4IAC"><title>Remarks.</title><p>This genus shares similarities with <italic><tp:taxon-name><tp:taxon-name-part taxon-name-part-type="genus" reg="Linnavuoriana">Linnavuoriana</tp:taxon-name-part></tp:taxon-name></italic> Dlabola, 1958 in the presence of paired spots on the head and pronotum, and the absence of macrosetae on the subgenital plate. However, it is distinguished by a pair of black submarginal spots on the vertex, a process on the posterior margin of the male pygofer, and a process on the ventral margin of the aedeagal shaft.</p></tp:treatment-sec><tp:treatment-sec sec-type="distribution" id="SECID0EKJAC"><title>Distribution.</title><p>Oriental and Palaearctic regions.</p><sec sec-type="﻿Key to males of Agnesiella from China" id="SECID0EPJAC"><title>﻿Key to males of <italic><tp:taxon-name><tp:taxon-name-part taxon-name-part-type="genus" reg="Agnesiella">Agnesiella</tp:taxon-name-part></tp:taxon-name></italic> from China</title><table-wrap content-type="key" position="anchor" orientation="portrait"><table id="TID0ENGAC" rules="all"><tbody><tr><td rowspan="1" colspan="1">1</td><td rowspan="1" colspan="1">Setae not clustered on pygofer side (<italic><tp:taxon-name><tp:taxon-name-part taxon-name-part-type="genus" reg="Agnesiella">Agnesiella</tp:taxon-name-part></tp:taxon-name></italic>)</td><td rowspan="1" colspan="1">
                      <bold>2</bold>
                    </td></tr><tr><td rowspan="1" colspan="1">–</td><td rowspan="1" colspan="1">Setae clustered and usually divided into 2 groups on pygofer side (<italic><tp:taxon-name><tp:taxon-name-part taxon-name-part-type="genus" reg="Draberiella">Draberiella</tp:taxon-name-part></tp:taxon-name></italic>)</td><td rowspan="1" colspan="1">
                      <bold>13</bold>
                    </td></tr><tr><td rowspan="1" colspan="1">2</td><td rowspan="1" colspan="1">Pygofer side with a bifurcate process</td><td rowspan="1" colspan="1">
                      <bold><italic><tp:taxon-name><tp:taxon-name-part taxon-name-part-type="genus" reg="Agnesiella">A.</tp:taxon-name-part><tp:taxon-name-part taxon-name-part-type="species" reg="marginata">marginata</tp:taxon-name-part></tp:taxon-name></italic> Dworakowska</bold>
                    </td></tr><tr><td rowspan="1" colspan="1">–</td><td rowspan="1" colspan="1">Pygofer side with an unbranched process</td><td rowspan="1" colspan="1">
                      <bold>3</bold>
                    </td></tr><tr><td rowspan="1" colspan="1">3</td><td rowspan="1" colspan="1">Pygofer process without setae</td><td rowspan="1" colspan="1">
                      <bold><italic><tp:taxon-name><tp:taxon-name-part taxon-name-part-type="genus" reg="Agnesiella">A.</tp:taxon-name-part><tp:taxon-name-part taxon-name-part-type="species" reg="polita">polita</tp:taxon-name-part></tp:taxon-name></italic> Huang &amp; Zhang</bold>
                    </td></tr><tr><td rowspan="1" colspan="1">–</td><td rowspan="1" colspan="1">Pygofer process with setae</td><td rowspan="1" colspan="1">
                      <bold>4</bold>
                    </td></tr><tr><td rowspan="1" colspan="1">4</td><td rowspan="1" colspan="1">Paramere without subapical protrusion</td><td rowspan="1" colspan="1">
                      <bold><italic><tp:taxon-name><tp:taxon-name-part taxon-name-part-type="genus" reg="Agnesiella">A.</tp:taxon-name-part><tp:taxon-name-part taxon-name-part-type="species" reg="recurva">recurva</tp:taxon-name-part></tp:taxon-name></italic> Huang &amp; Zhang</bold>
                    </td></tr><tr><td rowspan="1" colspan="1">–</td><td rowspan="1" colspan="1">Paramere with subapical protrusion</td><td rowspan="1" colspan="1">
                      <bold>5</bold>
                    </td></tr><tr><td rowspan="1" colspan="1">5</td><td rowspan="1" colspan="1">Paramere with 1 subapical protrusion</td><td rowspan="1" colspan="1">
                      <bold>6</bold>
                    </td></tr><tr><td rowspan="1" colspan="1">–</td><td rowspan="1" colspan="1">Paramere with 2 subapical protrusions</td><td rowspan="1" colspan="1">
                      <bold>7</bold>
                    </td></tr><tr><td rowspan="1" colspan="1">6</td><td rowspan="1" colspan="1">Paramere with a subapical process directed away from apex</td><td rowspan="1" colspan="1">
                      <bold><italic><tp:taxon-name><tp:taxon-name-part taxon-name-part-type="genus" reg="Agnesiella">A.</tp:taxon-name-part><tp:taxon-name-part taxon-name-part-type="species" reg="hamaculeata">hamaculeata</tp:taxon-name-part></tp:taxon-name></italic> Wang &amp; Huang</bold>
                    </td></tr><tr><td rowspan="1" colspan="1">–</td><td rowspan="1" colspan="1">Paramere with a subapical process forming an obtuse angle with apex</td><td rowspan="1" colspan="1">
                      <bold><italic><tp:taxon-name><tp:taxon-name-part taxon-name-part-type="genus" reg="Agnesiella">A.</tp:taxon-name-part><tp:taxon-name-part taxon-name-part-type="species" reg="nigroflava">nigroflava</tp:taxon-name-part></tp:taxon-name></italic> Wang &amp; Huang</bold>
                    </td></tr><tr><td rowspan="1" colspan="1">7</td><td rowspan="1" colspan="1">Paramere with apex angle with upper subapical protrusion nearly equal to 90°</td><td rowspan="1" colspan="1">
                      <bold><italic><tp:taxon-name><tp:taxon-name-part taxon-name-part-type="genus" reg="Agnesiella">A.</tp:taxon-name-part><tp:taxon-name-part taxon-name-part-type="species" reg="juglandis">juglandis</tp:taxon-name-part></tp:taxon-name></italic> Chou &amp; Ma</bold>
                    </td></tr><tr><td rowspan="1" colspan="1">–</td><td rowspan="1" colspan="1">Paramere with apex angle with upper subapical protrusion significantly greater than 90°</td><td rowspan="1" colspan="1">
                      <bold>8</bold>
                    </td></tr><tr><td rowspan="1" colspan="1">8</td><td rowspan="1" colspan="1">Aedeagal shaft with incision on dorsal margin subapically</td><td rowspan="1" colspan="1">
                      <bold><italic><tp:taxon-name><tp:taxon-name-part taxon-name-part-type="genus" reg="Agnesiella">A.</tp:taxon-name-part><tp:taxon-name-part taxon-name-part-type="species" reg="buysi">buysi</tp:taxon-name-part></tp:taxon-name></italic> Dworakowska</bold>
                    </td></tr><tr><td rowspan="1" colspan="1">–</td><td rowspan="1" colspan="1">Aedeagal shaft without incision on dorsal margin subapically</td><td rowspan="1" colspan="1">
                      <bold>9</bold>
                    </td></tr><tr><td rowspan="1" colspan="1">9</td><td rowspan="1" colspan="1">Pronotum with dark brown patches on central area near posterior margin</td><td rowspan="1" colspan="1">
                      <bold>10</bold>
                    </td></tr><tr><td rowspan="1" colspan="1">–</td><td rowspan="1" colspan="1">Pronotum without dark brown patches on central area near posterior margin</td><td rowspan="1" colspan="1">
                      <bold>12</bold>
                    </td></tr><tr><td rowspan="1" colspan="1">10</td><td rowspan="1" colspan="1">Pygofer with a long digitiform pygofer process</td><td rowspan="1" colspan="1">
                      <bold><italic><tp:taxon-name><tp:taxon-name-part taxon-name-part-type="genus" reg="Agnesiella">A.</tp:taxon-name-part><tp:taxon-name-part taxon-name-part-type="species" reg="nitobella">nitobella</tp:taxon-name-part></tp:taxon-name></italic> (Matsumura, 1932)</bold>
                    </td></tr><tr><td rowspan="1" colspan="1">–</td><td rowspan="1" colspan="1">Pygofer with a short horn-like pygofer process</td><td rowspan="1" colspan="1">
                      <bold>11</bold>
                    </td></tr><tr><td rowspan="1" colspan="1">11</td><td rowspan="1" colspan="1">Forewing with patches separately at basal and apical cell areas</td><td rowspan="1" colspan="1">
                      <bold><italic><tp:taxon-name><tp:taxon-name-part taxon-name-part-type="genus" reg="Agnesiella">A.</tp:taxon-name-part><tp:taxon-name-part taxon-name-part-type="species" reg="lyraeformis">lyraeformis</tp:taxon-name-part></tp:taxon-name></italic> (Matsumura, 1932)</bold>
                    </td></tr><tr><td rowspan="1" colspan="1">–</td><td rowspan="1" colspan="1">Forewing with patches separately at basal, middle, and cross-veins areas</td><td rowspan="1" colspan="1">
                      <bold><italic><tp:taxon-name><tp:taxon-name-part taxon-name-part-type="genus" reg="Agnesiella">A.</tp:taxon-name-part><tp:taxon-name-part taxon-name-part-type="species" reg="matsumurai">matsumurai</tp:taxon-name-part></tp:taxon-name></italic> Dworakowska</bold>
                    </td></tr><tr><td rowspan="1" colspan="1">12</td><td rowspan="1" colspan="1">Paramere with 2 interlaced subapical protrusions</td><td rowspan="1" colspan="1">
                      <bold><italic><tp:taxon-name><tp:taxon-name-part taxon-name-part-type="genus" reg="Agnesiella">A.</tp:taxon-name-part><tp:taxon-name-part taxon-name-part-type="species" reg="protensa">protensa</tp:taxon-name-part></tp:taxon-name></italic> Huang &amp; Zhang</bold>
                    </td></tr><tr><td rowspan="1" colspan="1">–</td><td rowspan="1" colspan="1">Paramere with 2 non-interlaced subapical protrusions</td><td rowspan="1" colspan="1">
                      <bold><italic><tp:taxon-name><tp:taxon-name-part taxon-name-part-type="genus" reg="Agnesiella">A.</tp:taxon-name-part><tp:taxon-name-part taxon-name-part-type="species" reg="giranna">giranna</tp:taxon-name-part></tp:taxon-name></italic> (Matsumura, 1932)</bold>
                    </td></tr><tr><td rowspan="1" colspan="1">13</td><td rowspan="1" colspan="1">Pygofer process arising from posteroventral angle</td><td rowspan="1" colspan="1">
                      <bold>14</bold>
                    </td></tr><tr><td rowspan="1" colspan="1">–</td><td rowspan="1" colspan="1">Pygofer process arising from posterior margin</td><td rowspan="1" colspan="1">
                      <bold>32</bold>
                    </td></tr><tr><td rowspan="1" colspan="1">14</td><td rowspan="1" colspan="1">Pygofer process with 2 branches</td><td rowspan="1" colspan="1">
                      <bold><italic><tp:taxon-name><tp:taxon-name-part taxon-name-part-type="genus" reg="Agnesiella">A.</tp:taxon-name-part><tp:taxon-name-part taxon-name-part-type="species" reg="rita">rita</tp:taxon-name-part></tp:taxon-name></italic> Dworakowska</bold>
                    </td></tr><tr><td rowspan="1" colspan="1">–</td><td rowspan="1" colspan="1">Pygofer process unbranched</td><td rowspan="1" colspan="1">
                      <bold>15</bold>
                    </td></tr><tr><td rowspan="1" colspan="1">15</td><td rowspan="1" colspan="1">Paramere with 2 subapical protrusions</td><td rowspan="1" colspan="1">
                      <bold><italic><tp:taxon-name><tp:taxon-name-part taxon-name-part-type="genus" reg="Agnesiella">A.</tp:taxon-name-part><tp:taxon-name-part taxon-name-part-type="species" reg="roxana">roxana</tp:taxon-name-part></tp:taxon-name></italic> Dworakowska</bold>
                    </td></tr><tr><td rowspan="1" colspan="1">–</td><td rowspan="1" colspan="1">Paramere with 1 subapical protrusion</td><td rowspan="1" colspan="1">
                      <bold>16</bold>
                    </td></tr><tr><td rowspan="1" colspan="1">16</td><td rowspan="1" colspan="1">Aedeagal shaft without distinct ventral process</td><td rowspan="1" colspan="1">
                      <bold>17</bold>
                    </td></tr><tr><td rowspan="1" colspan="1">–</td><td rowspan="1" colspan="1">Aedeagal shaft with distinct ventral process</td><td rowspan="1" colspan="1">
                      <bold>18</bold>
                    </td></tr><tr><td rowspan="1" colspan="1">17</td><td rowspan="1" colspan="1">Forewing with V-shaped patches in the middle</td><td rowspan="1" colspan="1">
                      <bold><italic><tp:taxon-name><tp:taxon-name-part taxon-name-part-type="genus" reg="Agnesiella">A.</tp:taxon-name-part><tp:taxon-name-part taxon-name-part-type="species" reg="innota">innota</tp:taxon-name-part></tp:taxon-name></italic> Yan &amp; Yang</bold>
                    </td></tr><tr><td rowspan="1" colspan="1">–</td><td rowspan="1" colspan="1">Forewing with separate patches at the basal and cross-vein areas</td><td rowspan="1" colspan="1">
                      <bold><italic><tp:taxon-name><tp:taxon-name-part taxon-name-part-type="genus" reg="Agnesiella">A.</tp:taxon-name-part><tp:taxon-name-part taxon-name-part-type="species" reg="glabra">glabra</tp:taxon-name-part></tp:taxon-name></italic> Huang &amp; Zhang</bold>
                    </td></tr><tr><td rowspan="1" colspan="1">18</td><td rowspan="1" colspan="1">Ventral process of aedeagal shaft with 2 branches</td><td rowspan="1" colspan="1">
                      <bold>19</bold>
                    </td></tr><tr><td rowspan="1" colspan="1">–</td><td rowspan="1" colspan="1">Ventral process of aedeagal shaft with 1 branch</td><td rowspan="1" colspan="1">
                      <bold>23</bold>
                    </td></tr><tr><td rowspan="1" colspan="1">19</td><td rowspan="1" colspan="1">Paramere with a subapical protrusion nearly as long as caudal apex</td><td rowspan="1" colspan="1">
                      <bold>20</bold>
                    </td></tr><tr><td rowspan="1" colspan="1">–</td><td rowspan="1" colspan="1">Paramere with a subapical protrusion distinctly shorter than caudal apex</td><td rowspan="1" colspan="1">
                      <bold>21</bold>
                    </td></tr><tr><td rowspan="1" colspan="1">20</td><td rowspan="1" colspan="1">Two branches of ventral process of aedeagal shaft with a long stalk</td><td rowspan="1" colspan="1">
                      <bold><italic><tp:taxon-name><tp:taxon-name-part taxon-name-part-type="genus" reg="Agnesiella">A.</tp:taxon-name-part><tp:taxon-name-part taxon-name-part-type="species" reg="furca">furca</tp:taxon-name-part></tp:taxon-name></italic> Yan &amp; Yang</bold>
                    </td></tr><tr><td rowspan="1" colspan="1">–</td><td rowspan="1" colspan="1">Two branches of ventral process of aedeagal shaft without a long stalk</td><td rowspan="1" colspan="1">
                      <bold><italic><tp:taxon-name><tp:taxon-name-part taxon-name-part-type="genus" reg="Agnesiella">A.</tp:taxon-name-part><tp:taxon-name-part taxon-name-part-type="species" reg="mitrata">mitrata</tp:taxon-name-part></tp:taxon-name></italic> Huang &amp; Zhang</bold>
                    </td></tr><tr><td rowspan="1" colspan="1">21</td><td rowspan="1" colspan="1">Two branches of ventral process of aedeagal shaft arising directly from shaft in lateral view</td><td rowspan="1" colspan="1">
                      <bold><italic><tp:taxon-name><tp:taxon-name-part taxon-name-part-type="genus" reg="Agnesiella">A.</tp:taxon-name-part><tp:taxon-name-part taxon-name-part-type="species" reg="hastata">hastata</tp:taxon-name-part></tp:taxon-name></italic> Wang &amp; Huang</bold>
                    </td></tr><tr><td rowspan="1" colspan="1">–</td><td rowspan="1" colspan="1">Two branches of ventral process of aedeagal shaft arising separately from plate-like extension in lateral view</td><td rowspan="1" colspan="1">
                      <bold>22</bold>
                    </td></tr><tr><td rowspan="1" colspan="1">22</td><td rowspan="1" colspan="1">Pygofer process closely appressed to posterior margin of pygofer</td><td rowspan="1" colspan="1">
                      <bold><italic><tp:taxon-name><tp:taxon-name-part taxon-name-part-type="genus" reg="Agnesiella">A.</tp:taxon-name-part><tp:taxon-name-part taxon-name-part-type="species" reg="azra">azra</tp:taxon-name-part></tp:taxon-name></italic> Dworakowska</bold>
                    </td></tr><tr><td rowspan="1" colspan="1">–</td><td rowspan="1" colspan="1">Pygofer process not closely appressed to posterior margin of pygofer</td><td rowspan="1" colspan="1">
                      <bold><italic><tp:taxon-name><tp:taxon-name-part taxon-name-part-type="genus" reg="Agnesiella">A.</tp:taxon-name-part><tp:taxon-name-part taxon-name-part-type="species" reg="bupa">bupa</tp:taxon-name-part></tp:taxon-name></italic> Dworakowska</bold>
                    </td></tr><tr><td rowspan="1" colspan="1">23</td><td rowspan="1" colspan="1">Ventral process of aedeagal shaft arising from base of the shaft</td><td rowspan="1" colspan="1">
                      <bold><italic><tp:taxon-name><tp:taxon-name-part taxon-name-part-type="genus" reg="Agnesiella">A.</tp:taxon-name-part><tp:taxon-name-part taxon-name-part-type="species" reg="elongata">elongata</tp:taxon-name-part></tp:taxon-name></italic> Wang &amp; Huang</bold>
                    </td></tr><tr><td rowspan="1" colspan="1">–</td><td rowspan="1" colspan="1">Ventral process of aedeagal shaft arising from apical half or middle of the shaft</td><td rowspan="1" colspan="1">
                      <bold>24</bold>
                    </td></tr><tr><td rowspan="1" colspan="1">24</td><td rowspan="1" colspan="1">Aedeagal shaft with a distinct plate-like expansion dorsally on subapical part</td><td rowspan="1" colspan="1">
                      <bold>25</bold>
                    </td></tr><tr><td rowspan="1" colspan="1">–</td><td rowspan="1" colspan="1">Aedeagal shaft without a distinct plate-like expansion dorsally on subapical part</td><td rowspan="1" colspan="1">
                      <bold>28</bold>
                    </td></tr><tr><td rowspan="1" colspan="1">25</td><td rowspan="1" colspan="1">Aedeagal shaft with end of ventral process curved ventrally</td><td rowspan="1" colspan="1">
                      <bold>26</bold>
                    </td></tr><tr><td rowspan="1" colspan="1">–</td><td rowspan="1" colspan="1">Aedeagal shaft with end of ventral process curved dorsally</td><td rowspan="1" colspan="1">
                      <bold>27</bold>
                    </td></tr><tr><td rowspan="1" colspan="1">26</td><td rowspan="1" colspan="1">Aedeagal shaft with a short digitiform end of ventral process</td><td rowspan="1" colspan="1">
                      <bold><italic><tp:taxon-name><tp:taxon-name-part taxon-name-part-type="genus" reg="Agnesiella">A.</tp:taxon-name-part><tp:taxon-name-part taxon-name-part-type="species" reg="erosa">erosa</tp:taxon-name-part></tp:taxon-name></italic> Yan &amp; Yang</bold>
                    </td></tr><tr><td rowspan="1" colspan="1">–</td><td rowspan="1" colspan="1">Aedeagal shaft with a long digitiform end of ventral process</td><td rowspan="1" colspan="1">
                      <bold><italic><tp:taxon-name><tp:taxon-name-part taxon-name-part-type="genus" reg="Agnesiella">A.</tp:taxon-name-part><tp:taxon-name-part taxon-name-part-type="species" reg="gaura">gaura</tp:taxon-name-part></tp:taxon-name></italic> Huang &amp; Zhang</bold>
                    </td></tr><tr><td rowspan="1" colspan="1">27</td><td rowspan="1" colspan="1">Ventral process of aedeagal shaft with a digitiform end</td><td rowspan="1" colspan="1">
                      <bold><italic><tp:taxon-name><tp:taxon-name-part taxon-name-part-type="genus" reg="Agnesiella">A.</tp:taxon-name-part><tp:taxon-name-part taxon-name-part-type="species" reg="stipitata">stipitata</tp:taxon-name-part></tp:taxon-name></italic> Huang &amp; Zhang</bold>
                    </td></tr><tr><td rowspan="1" colspan="1">–</td><td rowspan="1" colspan="1">Ventral process of aedeagal shaft with a short horn-like end</td><td rowspan="1" colspan="1">
                      <bold><italic><tp:taxon-name><tp:taxon-name-part taxon-name-part-type="genus" reg="Agnesiella">A.</tp:taxon-name-part><tp:taxon-name-part taxon-name-part-type="species" reg="lata">lata</tp:taxon-name-part></tp:taxon-name></italic> Huang &amp; Zhang</bold>
                    </td></tr><tr><td rowspan="1" colspan="1">28</td><td rowspan="1" colspan="1">Ventral process of aedeagal shaft with serrated posterior margin</td><td rowspan="1" colspan="1">
                      <bold><italic><tp:taxon-name><tp:taxon-name-part taxon-name-part-type="genus" reg="Agnesiella">A.</tp:taxon-name-part><tp:taxon-name-part taxon-name-part-type="species" reg="eleganta">eleganta</tp:taxon-name-part></tp:taxon-name></italic> Huang &amp; Zhang</bold>
                    </td></tr><tr><td rowspan="1" colspan="1">–</td><td rowspan="1" colspan="1">Ventral process of aedeagal shaft with smooth posterior margin</td><td rowspan="1" colspan="1">
                      <bold>29</bold>
                    </td></tr><tr><td rowspan="1" colspan="1">29</td><td rowspan="1" colspan="1">Aedeagal shaft with a short, horn-like ventral process at the middle</td><td rowspan="1" colspan="1">
                      <bold><italic><tp:taxon-name><tp:taxon-name-part taxon-name-part-type="genus" reg="Agnesiella">A.</tp:taxon-name-part><tp:taxon-name-part taxon-name-part-type="species" reg="magda">magda</tp:taxon-name-part></tp:taxon-name></italic> Dworakowska</bold>
                    </td></tr><tr><td rowspan="1" colspan="1">–</td><td rowspan="1" colspan="1">Aedeagal shaft with a long digitiform ventral process directed ventrally</td><td rowspan="1" colspan="1">
                      <bold>30</bold>
                    </td></tr><tr><td rowspan="1" colspan="1">30</td><td rowspan="1" colspan="1">Pygofer side without long fine setae near posterior margin</td><td rowspan="1" colspan="1">
                      <bold><italic><tp:taxon-name><tp:taxon-name-part taxon-name-part-type="genus" reg="Agnesiella">A.</tp:taxon-name-part><tp:taxon-name-part taxon-name-part-type="species" reg="latusa">latusa</tp:taxon-name-part></tp:taxon-name></italic> Yan &amp; Yang</bold>
                    </td></tr><tr><td rowspan="1" colspan="1">–</td><td rowspan="1" colspan="1">Pygofer side with long fine setae near posterior margin</td><td rowspan="1" colspan="1">
                      <bold>31</bold>
                    </td></tr><tr><td rowspan="1" colspan="1">31</td><td rowspan="1" colspan="1">Aedeagal shaft with subapical ventral margin irregularly undulated</td><td rowspan="1" colspan="1">
                      <bold><italic><tp:taxon-name><tp:taxon-name-part taxon-name-part-type="genus" reg="Agnesiella">A.</tp:taxon-name-part><tp:taxon-name-part taxon-name-part-type="species" reg="sinuata">sinuata</tp:taxon-name-part></tp:taxon-name></italic> Yan &amp; Yang</bold>
                    </td></tr><tr><td rowspan="1" colspan="1">–</td><td rowspan="1" colspan="1">Aedeagal shaft with subapical ventral margin not undulated</td><td rowspan="1" colspan="1">
                      <bold><italic><tp:taxon-name><tp:taxon-name-part taxon-name-part-type="genus" reg="Agnesiella">A.</tp:taxon-name-part><tp:taxon-name-part taxon-name-part-type="species" reg="apiculata">apiculata</tp:taxon-name-part></tp:taxon-name></italic> Huang &amp; Zhang</bold>
                    </td></tr><tr><td rowspan="1" colspan="1">32</td><td rowspan="1" colspan="1">Pygofer process multi-branched</td><td rowspan="1" colspan="1">
                      <bold>33</bold>
                    </td></tr><tr><td rowspan="1" colspan="1">–</td><td rowspan="1" colspan="1">Pygofer process unbranched</td><td rowspan="1" colspan="1">
                      <bold>36</bold>
                    </td></tr><tr><td rowspan="1" colspan="1">33</td><td rowspan="1" colspan="1">Pygofer process with 3 branche</td><td rowspan="1" colspan="1">
                      <bold><italic><tp:taxon-name><tp:taxon-name-part taxon-name-part-type="genus" reg="Agnesiella">A.</tp:taxon-name-part><tp:taxon-name-part taxon-name-part-type="species" reg="tridigitata">tridigitata</tp:taxon-name-part></tp:taxon-name></italic> Huang &amp; Zhang</bold>
                    </td></tr><tr><td rowspan="1" colspan="1">–</td><td rowspan="1" colspan="1">Pygofer process with 2 branches</td><td rowspan="1" colspan="1">
                      <bold>34</bold>
                    </td></tr><tr><td rowspan="1" colspan="1">34</td><td rowspan="1" colspan="1">Ventral process of aedeagal shaft with 2 branches</td><td rowspan="1" colspan="1">
                      <bold><italic><tp:taxon-name><tp:taxon-name-part taxon-name-part-type="genus" reg="Agnesiella">A.</tp:taxon-name-part><tp:taxon-name-part taxon-name-part-type="species" reg="chelata">chelata</tp:taxon-name-part></tp:taxon-name></italic> Wang &amp; Huang</bold>
                    </td></tr><tr><td rowspan="1" colspan="1">–</td><td rowspan="1" colspan="1">Ventral process of aedeagal shaft plate-like</td><td rowspan="1" colspan="1">
                      <bold>35</bold>
                    </td></tr><tr><td rowspan="1" colspan="1">35</td><td rowspan="1" colspan="1">Ventral process of aedeagal shaft with smooth posterior margin</td><td rowspan="1" colspan="1">
                      <bold><italic><tp:taxon-name><tp:taxon-name-part taxon-name-part-type="genus" reg="Agnesiella">A.</tp:taxon-name-part><tp:taxon-name-part taxon-name-part-type="species" reg="lidia">lidia</tp:taxon-name-part></tp:taxon-name></italic> Dworakowska</bold>
                    </td></tr><tr><td rowspan="1" colspan="1">–</td><td rowspan="1" colspan="1">Ventral process of aedeagal shaft with undulated posterior margin</td><td rowspan="1" colspan="1">
                      <bold><italic><tp:taxon-name><tp:taxon-name-part taxon-name-part-type="genus" reg="Agnesiella">A.</tp:taxon-name-part><tp:taxon-name-part taxon-name-part-type="species" reg="kamala">kamala</tp:taxon-name-part></tp:taxon-name></italic> Dworakowska</bold>
                    </td></tr><tr><td rowspan="1" colspan="1">36</td><td rowspan="1" colspan="1">Ventral process of aedeagal shaft multi-branched</td><td rowspan="1" colspan="1">
                      <bold>37</bold>
                    </td></tr><tr><td rowspan="1" colspan="1">–</td><td rowspan="1" colspan="1">Ventral process of aedeagal shaft unbranched</td><td rowspan="1" colspan="1">
                      <bold>47</bold>
                    </td></tr><tr><td rowspan="1" colspan="1">37</td><td rowspan="1" colspan="1">Ventral process of aedeagal shaft with 3 branches</td><td rowspan="1" colspan="1">
                      <bold>38</bold>
                    </td></tr><tr><td rowspan="1" colspan="1">–</td><td rowspan="1" colspan="1">Ventral process of aedeagal shaft with 2 branches</td><td rowspan="1" colspan="1">
                      <bold>40</bold>
                    </td></tr><tr><td rowspan="1" colspan="1">38</td><td rowspan="1" colspan="1">Three branches of ventral process of aedeagal shaft, each arising separately from common stem</td><td rowspan="1" colspan="1">
                      <bold><italic><tp:taxon-name><tp:taxon-name-part taxon-name-part-type="genus" reg="Agnesiella">A.</tp:taxon-name-part><tp:taxon-name-part taxon-name-part-type="species" reg="longisagittata">longisagittata</tp:taxon-name-part></tp:taxon-name></italic> Huang &amp; Zhang</bold>
                    </td></tr><tr><td rowspan="1" colspan="1">–</td><td rowspan="1" colspan="1">Two outer branches of ventral process of aedeagal shaft with common stem separate from innermost branch</td><td rowspan="1" colspan="1">
                      <bold>39</bold>
                    </td></tr><tr><td rowspan="1" colspan="1">39</td><td rowspan="1" colspan="1">Aedeagal shaft with innermost branch of ventral process extending to apex of the shaft</td><td rowspan="1" colspan="1">
                      <bold><italic><tp:taxon-name><tp:taxon-name-part taxon-name-part-type="genus" reg="Agnesiella">A.</tp:taxon-name-part><tp:taxon-name-part taxon-name-part-type="species" reg="savita">savita</tp:taxon-name-part></tp:taxon-name></italic> Dworakowska</bold>
                    </td></tr><tr><td rowspan="1" colspan="1">–</td><td rowspan="1" colspan="1">Aedeagal shaft with innermost branch of ventral process extending to subapical part of the shaft</td><td rowspan="1" colspan="1">
                      <bold><italic><tp:taxon-name><tp:taxon-name-part taxon-name-part-type="genus" reg="Agnesiella">A.</tp:taxon-name-part><tp:taxon-name-part taxon-name-part-type="species" reg="irma">irma</tp:taxon-name-part></tp:taxon-name></italic> Dworakowska</bold>
                    </td></tr><tr><td rowspan="1" colspan="1">40</td><td rowspan="1" colspan="1">All branches of ventral process of aedeagal shaft directed dorsally</td><td rowspan="1" colspan="1">
                      <bold>41</bold>
                    </td></tr><tr><td rowspan="1" colspan="1">–</td><td rowspan="1" colspan="1">Two branches of ventral process of aedeagal shaft separately directed dorsally and ventrally</td><td rowspan="1" colspan="1">
                      <bold>43</bold>
                    </td></tr><tr><td rowspan="1" colspan="1">41</td><td rowspan="1" colspan="1">Aedeagal shaft with apex of innermost branch of ventral process extending beyond apex of the shaft</td><td rowspan="1" colspan="1">
                      <bold><italic><tp:taxon-name><tp:taxon-name-part taxon-name-part-type="genus" reg="Agnesiella">A.</tp:taxon-name-part><tp:taxon-name-part taxon-name-part-type="species" reg="olena">olena</tp:taxon-name-part></tp:taxon-name></italic> Dworakowska</bold>
                    </td></tr><tr><td rowspan="1" colspan="1">–</td><td rowspan="1" colspan="1">Aedeagal shaft with innermost branch of ventral process extending to subapical part of the shaft</td><td rowspan="1" colspan="1">
                      <bold>42</bold>
                    </td></tr><tr><td rowspan="1" colspan="1">42</td><td rowspan="1" colspan="1">Ventral process of aedeagal shaft with two adjacent branches</td><td rowspan="1" colspan="1">
                      <bold><italic><tp:taxon-name><tp:taxon-name-part taxon-name-part-type="genus" reg="Agnesiella">A.</tp:taxon-name-part><tp:taxon-name-part taxon-name-part-type="species" reg="biprotrusa">biprotrusa</tp:taxon-name-part></tp:taxon-name></italic> Huang &amp; Zhang</bold>
                    </td></tr><tr><td rowspan="1" colspan="1">–</td><td rowspan="1" colspan="1">Ventral process of aedeagal shaft with two relatively separated branches</td><td rowspan="1" colspan="1">
                      <bold><italic><tp:taxon-name><tp:taxon-name-part taxon-name-part-type="genus" reg="Agnesiella">A.</tp:taxon-name-part><tp:taxon-name-part taxon-name-part-type="species" reg="exigua">exigua</tp:taxon-name-part></tp:taxon-name></italic> Huang &amp; Zhang</bold>
                    </td></tr><tr><td rowspan="1" colspan="1">43</td><td rowspan="1" colspan="1">Aedeagal shaft with serrated middle part of dorsal margin</td><td rowspan="1" colspan="1">
                      <bold><italic><tp:taxon-name><tp:taxon-name-part taxon-name-part-type="genus" reg="Agnesiella">A.</tp:taxon-name-part><tp:taxon-name-part taxon-name-part-type="species" reg="ela">ela</tp:taxon-name-part></tp:taxon-name></italic> Dworakowska</bold>
                    </td></tr><tr><td rowspan="1" colspan="1">–</td><td rowspan="1" colspan="1">Aedeagal shaft with smooth dorsal margin</td><td rowspan="1" colspan="1">
                      <bold>44</bold>
                    </td></tr><tr><td rowspan="1" colspan="1">44</td><td rowspan="1" colspan="1">Pygofer with a short, horn-like pygofer process</td><td rowspan="1" colspan="1">
                      <bold>45</bold>
                    </td></tr><tr><td rowspan="1" colspan="1">–</td><td rowspan="1" colspan="1">Pygofer with a long digitiform pygofer process</td><td rowspan="1" colspan="1">
                      <bold>46</bold>
                    </td></tr><tr><td rowspan="1" colspan="1">45</td><td rowspan="1" colspan="1">Two branches of ventral process of aedeagal shaft, each arising separately from common stem</td><td rowspan="1" colspan="1">
                      <bold><italic><tp:taxon-name><tp:taxon-name-part taxon-name-part-type="genus" reg="Agnesiella">A.</tp:taxon-name-part><tp:taxon-name-part taxon-name-part-type="species" reg="xantha">xantha</tp:taxon-name-part></tp:taxon-name></italic> Yan &amp; Yang</bold>
                    </td></tr><tr><td rowspan="1" colspan="1">–</td><td rowspan="1" colspan="1">Two branches of ventral process of aedeagal shaft, each arising separately from shaft (Figs <xref ref-type="fig" rid="F3">25</xref>, <xref ref-type="fig" rid="F3">26</xref>)</td><td rowspan="1" colspan="1">
                      <bold><italic><tp:taxon-name><tp:taxon-name-part taxon-name-part-type="genus" reg="Agnesiella">A.</tp:taxon-name-part><tp:taxon-name-part taxon-name-part-type="species" reg="geminicruciata">geminicruciata</tp:taxon-name-part></tp:taxon-name></italic> sp. nov.</bold>
                    </td></tr><tr><td rowspan="1" colspan="1">46</td><td rowspan="1" colspan="1">Ventral process of aedeagal shaft with a lower branch curved toward the side of shaft</td><td rowspan="1" colspan="1">
                      <bold><italic><tp:taxon-name><tp:taxon-name-part taxon-name-part-type="genus" reg="Agnesiella">A.</tp:taxon-name-part><tp:taxon-name-part taxon-name-part-type="species" reg="digita">digita</tp:taxon-name-part></tp:taxon-name></italic> Yan &amp; Yang</bold>
                    </td></tr><tr><td rowspan="1" colspan="1">–</td><td rowspan="1" colspan="1">Ventral process of aedeagal shaft without a lower branch curved toward the side of shaft</td><td rowspan="1" colspan="1">
                      <bold><italic><tp:taxon-name><tp:taxon-name-part taxon-name-part-type="genus" reg="Agnesiella">A.</tp:taxon-name-part><tp:taxon-name-part taxon-name-part-type="species" reg="quinquemaculata">quinquemaculata</tp:taxon-name-part></tp:taxon-name></italic> (Distant, 1918)</bold>
                    </td></tr><tr><td rowspan="1" colspan="1">47</td><td rowspan="1" colspan="1">Ventral process of aedeagal shaft extending to subapical part of shaft</td><td rowspan="1" colspan="1">
                      <bold><italic><tp:taxon-name><tp:taxon-name-part taxon-name-part-type="genus" reg="Agnesiella">A.</tp:taxon-name-part><tp:taxon-name-part taxon-name-part-type="species" reg="singuliprotrusa">singuliprotrusa</tp:taxon-name-part></tp:taxon-name></italic> Huang &amp; Zhang</bold>
                    </td></tr><tr><td rowspan="1" colspan="1">–</td><td rowspan="1" colspan="1">Ventral process of aedeagal shaft extending to apex of shaft</td><td rowspan="1" colspan="1">
                      <bold><italic><tp:taxon-name><tp:taxon-name-part taxon-name-part-type="genus" reg="Agnesiella">A.</tp:taxon-name-part><tp:taxon-name-part taxon-name-part-type="species" reg="galeata">galeata</tp:taxon-name-part></tp:taxon-name></italic> Wang &amp; Huang</bold>
                    </td></tr></tbody></table></table-wrap></sec></tp:treatment-sec><tp:treatment-sec><!--Section generated to contain objects referenced in tp:taxon-treatment.--><fig id="F3" position="float" orientation="portrait"><object-id xmlns:xlink="http://www.w3.org/1999/xlink" content-type="doi" xlink:type="simple">10.3897/zookeys.1238.153092.figures21-26</object-id><object-id xmlns:xlink="http://www.w3.org/1999/xlink" content-type="arpha" xlink:type="simple">3A51FA83-6D88-5EA8-ABF0-E855009DA70E</object-id><label>Figures 21–26.</label><caption><p><tp:taxon-name><tp:taxon-name-part taxon-name-part-type="genus" reg="Agnesiella">A.</tp:taxon-name-part> (<tp:taxon-name-part taxon-name-part-type="subgenus" reg="Draberiella">D.</tp:taxon-name-part>) <tp:taxon-name-part taxon-name-part-type="species" reg="geminicruciata">geminicruciata</tp:taxon-name-part></tp:taxon-name> Wang &amp; Huang, sp. nov. <bold>21</bold> abdominal apodemes <bold>22</bold> genitalia capsule, lateral view <bold>23</bold> paramere, connective and subgenital plate, dorsal view <bold>24</bold> apical 1/3 of subgenital plate, lateral view <bold>25</bold> aedeagus, lateral view <bold>26</bold> aedeagus, posterior view.</p></caption><graphic xmlns:xlink="http://www.w3.org/1999/xlink" xlink:href="zookeys-1238-149_article-153092__-g003.jpg" position="float" orientation="portrait" xlink:type="simple" id="oo_1330530.jpg"><uri content-type="original_file" xlink:type="simple">https://binary.pensoft.net/fig/1330530</uri></graphic></fig></tp:treatment-sec></tp:taxon-treatment>
