# Supplementary material for: ﻿One new species and three new records of the leafhopper genus Agnesiella Dworakowska (Hemiptera, Cicadellidae, Typhlocybinae) from China
Source: Zookeys. 2025 May 15;1238:149–59. doi: 10.3897/zookeys.1238.153092 (PMC12099316; doi:10.3897/zookeys.1238.153092)
Supplement: XML Treatment for Agnesiella (Draberiella) magda [file zookeys.1238.153092-treatment4.xml]

<!DOCTYPE tp:taxon-treatment
  PUBLIC "-//TaxonX//DTD Taxonomic Treatment Publishing DTD v0 20100105//EN" "tax-treatment-NSO.dtd">
<tp:taxon-treatment xmlns:tp="http://www.plazi.org/taxpub"><tp:treatment-meta><kwd-group><label>Taxon classification</label><kwd>
              <named-content content-type="kingdom">Animalia</named-content>
            </kwd><kwd>
              <named-content content-type="order">Hemiptera</named-content>
            </kwd><kwd>
              <named-content content-type="family">Cicadellidae</named-content>
            </kwd></kwd-group><mixed-citation publication-type="journal"><person-group><name><surname>Wang</surname><given-names>Junjie</given-names></name><name><surname>Ma</surname><given-names>Wenya</given-names></name><name><surname>Zhang</surname><given-names>Yalin</given-names></name><name><surname>Huang</surname><given-names>Min</given-names></name></person-group><article-title>﻿One new species and three new records of the leafhopper genus <italic><tp:taxon-name><tp:taxon-name-part taxon-name-part-type="genus" reg="Agnesiella">Agnesiella</tp:taxon-name-part></tp:taxon-name></italic> Dworakowska (<tp:taxon-name><tp:taxon-name-part taxon-name-part-type="order">Hemiptera</tp:taxon-name-part></tp:taxon-name>, <tp:taxon-name><tp:taxon-name-part taxon-name-part-type="family">Cicadellidae</tp:taxon-name-part></tp:taxon-name>, <tp:taxon-name><tp:taxon-name-part taxon-name-part-type="subfamily">Typhlocybinae</tp:taxon-name-part></tp:taxon-name>) from China</article-title><source>Zookeys</source><day>15</day><month>05</month><year>2025</year><volume>1238</volume><fpage>149</fpage><lpage>159</lpage><pub-id pub-id-type="doi">10.3897/zookeys.1238.153092</pub-id></mixed-citation></tp:treatment-meta><tp:nomenclature><label>﻿</label><tp:taxon-name><object-id xmlns:xlink="http://www.w3.org/1999/xlink" content-type="arpha" xlink:type="simple">63B4F853-ADFE-54F1-88B3-3E46F1BD03B5</object-id><tp:taxon-name-part taxon-name-part-type="genus" reg="Agnesiella">Agnesiella</tp:taxon-name-part> (<tp:taxon-name-part taxon-name-part-type="subgenus" reg="Draberiella">Draberiella</tp:taxon-name-part>) <tp:taxon-name-part taxon-name-part-type="species" reg="magda">magda</tp:taxon-name-part></tp:taxon-name><tp:taxon-authority>Dworakowska</tp:taxon-authority><xref ref-type="fig" rid="F1">Figs 9–12</xref><xref ref-type="fig" rid="F2">, 19</xref><tp:nomenclature-citation-list><tp:nomenclature-citation><tp:taxon-name><tp:taxon-name-part taxon-name-part-type="genus" reg="Agnesiella">Agnesiella</tp:taxon-name-part> (<tp:taxon-name-part taxon-name-part-type="subgenus" reg="Draberiella">D.</tp:taxon-name-part>) <tp:taxon-name-part taxon-name-part-type="species" reg="magda">magda</tp:taxon-name-part></tp:taxon-name><comment>Dworakowska, 1982: 132.</comment></tp:nomenclature-citation></tp:nomenclature-citation-list></tp:nomenclature><tp:treatment-sec sec-type="material" id="SECID0EJ6AG"><title>Specimens examined.</title><p><bold>China • 2</bold> ♂♂; <bold>Xizang Autonomous Region, Rikaze</bold>, Jilong; <named-content xmlns:xlink="http://www.w3.org/1999/xlink" content-type="dwc:verbatimCoordinates" xlink:type="simple"><named-content content-type="geo-json" specific-use="{&#34;type&#34;:&#34;Point&#34;,&#34;coordinates&#34;:[85.327850,28.393817]}" id="NCID0EW6AG" xlink:type="simple">85°19'40.26"E, 28°23'37.74"N</named-content></named-content>; 2700 m; 17 Jul. 2022; Q.Q. Xue coll.; <abbrev xmlns:xlink="http://www.w3.org/1999/xlink" xlink:title="Entomological Museum, Northwest A&amp;F University" id="ABBRID0E16AG" xlink:type="simple">NWAFU</abbrev>.</p></tp:treatment-sec><tp:treatment-sec sec-type="distribution" id="SECID0E56AG"><title>Distribution.</title><p>China (new record) (Xizang), India.</p></tp:treatment-sec><tp:treatment-sec><!--Section generated to contain objects referenced in tp:taxon-treatment.--><fig id="F1" position="float" orientation="portrait"><object-id xmlns:xlink="http://www.w3.org/1999/xlink" content-type="doi" xlink:type="simple">10.3897/zookeys.1238.153092.figures1-16</object-id><object-id xmlns:xlink="http://www.w3.org/1999/xlink" content-type="arpha" xlink:type="simple">3E405E3F-3EC4-5FAC-BF3B-6FCF7278D96A</object-id><label>Figures 1–16.</label><caption><p>External morphology of <italic><tp:taxon-name><tp:taxon-name-part taxon-name-part-type="genus" reg="Agnesiella">Agnesiella</tp:taxon-name-part></tp:taxon-name></italic> species <bold>1, 5, 9, 13</bold> habitus, dorsal view <bold>2, 6, 10, 14</bold> habitus, lateral view <bold>3, 7, 11, 15</bold> head and thorax, dorsal view <bold>4, 8, 12, 16</bold> face <bold>1–4</bold><italic><tp:taxon-name><tp:taxon-name-part taxon-name-part-type="genus" reg="Agnesiella">A.</tp:taxon-name-part><tp:taxon-name-part taxon-name-part-type="species" reg="lidia">lidia</tp:taxon-name-part></tp:taxon-name></italic> rec. nov. <bold>5–8</bold><italic><tp:taxon-name><tp:taxon-name-part taxon-name-part-type="genus" reg="Agnesiella">A.</tp:taxon-name-part><tp:taxon-name-part taxon-name-part-type="species" reg="olena">olena</tp:taxon-name-part></tp:taxon-name></italic> rec. nov. <bold>9–12</bold><italic><tp:taxon-name><tp:taxon-name-part taxon-name-part-type="genus" reg="Agnesiella">A.</tp:taxon-name-part><tp:taxon-name-part taxon-name-part-type="species" reg="magda">magda</tp:taxon-name-part></tp:taxon-name></italic> rec. nov. <bold>13–16</bold><italic><tp:taxon-name><tp:taxon-name-part taxon-name-part-type="genus" reg="Agnesiella">A.</tp:taxon-name-part><tp:taxon-name-part taxon-name-part-type="species" reg="geminicruciata">geminicruciata</tp:taxon-name-part></tp:taxon-name></italic> sp. nov. Scale bars: 1.0 mm (<bold>1, 2, 5, 6, 9, 10, 13, 14</bold>); Scale bars: 0.5 mm (<bold>3, 4, 7, 8, 11, 12, 15, 16</bold>).</p></caption><graphic xmlns:xlink="http://www.w3.org/1999/xlink" xlink:href="zookeys-1238-149_article-153092__-g001.jpg" position="float" orientation="portrait" xlink:type="simple" id="oo_1330528.jpg"><uri content-type="original_file" xlink:type="simple">https://binary.pensoft.net/fig/1330528</uri></graphic></fig><fig id="F2" position="float" orientation="portrait"><object-id xmlns:xlink="http://www.w3.org/1999/xlink" content-type="doi" xlink:type="simple">10.3897/zookeys.1238.153092.figures17-20</object-id><object-id xmlns:xlink="http://www.w3.org/1999/xlink" content-type="arpha" xlink:type="simple">DC21367E-1596-504E-93C4-D91CDD50AA2A</object-id><label>Figures 17–20.</label><caption><p>Forewing of <italic><tp:taxon-name><tp:taxon-name-part taxon-name-part-type="genus" reg="Agnesiella">Agnesiella</tp:taxon-name-part></tp:taxon-name></italic> species <bold>17</bold><italic><tp:taxon-name><tp:taxon-name-part taxon-name-part-type="genus" reg="Agnesiella">A.</tp:taxon-name-part><tp:taxon-name-part taxon-name-part-type="species" reg="lidia">lidia</tp:taxon-name-part></tp:taxon-name></italic> rec. nov. <bold>18</bold><italic><tp:taxon-name><tp:taxon-name-part taxon-name-part-type="genus" reg="Agnesiella">A.</tp:taxon-name-part><tp:taxon-name-part taxon-name-part-type="species" reg="olena">olena</tp:taxon-name-part></tp:taxon-name></italic> rec. nov. <bold>19</bold><italic><tp:taxon-name><tp:taxon-name-part taxon-name-part-type="genus" reg="Agnesiella">A.</tp:taxon-name-part><tp:taxon-name-part taxon-name-part-type="species" reg="magda">magda</tp:taxon-name-part></tp:taxon-name></italic> rec. nov. <bold>20</bold><italic><tp:taxon-name><tp:taxon-name-part taxon-name-part-type="genus" reg="Agnesiella">A.</tp:taxon-name-part><tp:taxon-name-part taxon-name-part-type="species" reg="geminicruciata">geminicruciata</tp:taxon-name-part></tp:taxon-name></italic> sp. nov.</p></caption><graphic xmlns:xlink="http://www.w3.org/1999/xlink" xlink:href="zookeys-1238-149_article-153092__-g002.jpg" position="float" orientation="portrait" xlink:type="simple" id="oo_1330529.jpg"><uri content-type="original_file" xlink:type="simple">https://binary.pensoft.net/fig/1330529</uri></graphic></fig></tp:treatment-sec></tp:taxon-treatment>
