# Supplementary material for: ﻿One new species and three new records of the leafhopper genus Agnesiella Dworakowska (Hemiptera, Cicadellidae, Typhlocybinae) from China
Source: Zookeys. 2025 May 15;1238:149–59. doi: 10.3897/zookeys.1238.153092 (PMC12099316; doi:10.3897/zookeys.1238.153092)
Supplement: XML Treatment for Agnesiella (Draberiella) geminicruciata [file zookeys.1238.153092-treatment5.xml]

<!DOCTYPE tp:taxon-treatment
  PUBLIC "-//TaxonX//DTD Taxonomic Treatment Publishing DTD v0 20100105//EN" "tax-treatment-NSO.dtd">
<tp:taxon-treatment xmlns:tp="http://www.plazi.org/taxpub"><tp:treatment-meta><kwd-group><label>Taxon classification</label><kwd>
              <named-content content-type="kingdom">Animalia</named-content>
            </kwd><kwd>
              <named-content content-type="order">Hemiptera</named-content>
            </kwd><kwd>
              <named-content content-type="family">Cicadellidae</named-content>
            </kwd></kwd-group><mixed-citation publication-type="journal"><person-group><name><surname>Wang</surname><given-names>Junjie</given-names></name><name><surname>Ma</surname><given-names>Wenya</given-names></name><name><surname>Zhang</surname><given-names>Yalin</given-names></name><name><surname>Huang</surname><given-names>Min</given-names></name></person-group><article-title>﻿One new species and three new records of the leafhopper genus <italic><tp:taxon-name><tp:taxon-name-part taxon-name-part-type="genus" reg="Agnesiella">Agnesiella</tp:taxon-name-part></tp:taxon-name></italic> Dworakowska (<tp:taxon-name><tp:taxon-name-part taxon-name-part-type="order">Hemiptera</tp:taxon-name-part></tp:taxon-name>, <tp:taxon-name><tp:taxon-name-part taxon-name-part-type="family">Cicadellidae</tp:taxon-name-part></tp:taxon-name>, <tp:taxon-name><tp:taxon-name-part taxon-name-part-type="subfamily">Typhlocybinae</tp:taxon-name-part></tp:taxon-name>) from China</article-title><source>Zookeys</source><day>15</day><month>05</month><year>2025</year><volume>1238</volume><fpage>149</fpage><lpage>159</lpage><pub-id pub-id-type="doi">10.3897/zookeys.1238.153092</pub-id></mixed-citation></tp:treatment-meta><tp:nomenclature><label>﻿</label><tp:taxon-name><object-id xmlns:xlink="http://www.w3.org/1999/xlink" content-type="arpha" xlink:type="simple">661326B5-3538-5EB4-A6B9-6F71C8B9A62A</object-id><tp:taxon-name-part taxon-name-part-type="genus" reg="Agnesiella">Agnesiella</tp:taxon-name-part> (<tp:taxon-name-part taxon-name-part-type="subgenus" reg="Draberiella">Draberiella</tp:taxon-name-part>) <tp:taxon-name-part taxon-name-part-type="species" reg="geminicruciata">geminicruciata</tp:taxon-name-part><object-id xmlns:xlink="http://www.w3.org/1999/xlink" content-type="zoobank" xlink:type="simple">https://zoobank.org/CE204A13-B17D-4EC7-9A2C-D3559DC50685</object-id></tp:taxon-name><tp:taxon-authority>Wang &amp; Huang</tp:taxon-authority><tp:taxon-status xmlns:xlink="http://www.w3.org/1999/xlink" xlink:type="simple">sp. nov.</tp:taxon-status><xref ref-type="fig" rid="F1">Figs 13–16</xref><xref ref-type="fig" rid="F2">, 20</xref><xref ref-type="fig" rid="F3">, 21–26</xref></tp:nomenclature><tp:treatment-sec sec-type="description" id="SECID0E2BBG"><title>Description.</title><p>Body largely yellowish (Figs <xref ref-type="fig" rid="F1">13</xref>, <xref ref-type="fig" rid="F1">14</xref>). Face mostly dark brown, frontoclypeal area with dark brown transverse stripes, lorum ivory (Fig. <xref ref-type="fig" rid="F1">16</xref>). Vertex yellowish-brown medially, remaining parts yellowish, with a pair of blackish-brown patches. Pronotum with some blackish-brown patches, median area light brown; triangles dark brown, scutellum yellowish (Fig. <xref ref-type="fig" rid="F1">15</xref>). Forewing with one brown patch each at middle and apical part in basal 2/3, apical 1/3 smoky brown, brochosome area pale yellow with a blackish-brown patch at each end (Fig. <xref ref-type="fig" rid="F2">20</xref>).</p><fig id="F2" position="float" orientation="portrait"><object-id xmlns:xlink="http://www.w3.org/1999/xlink" content-type="doi" xlink:type="simple">10.3897/zookeys.1238.153092.figures17-20</object-id><object-id xmlns:xlink="http://www.w3.org/1999/xlink" content-type="arpha" xlink:type="simple">DC21367E-1596-504E-93C4-D91CDD50AA2A</object-id><label>Figures 17–20.</label><caption><p>Forewing of <italic><tp:taxon-name><tp:taxon-name-part taxon-name-part-type="genus" reg="Agnesiella">Agnesiella</tp:taxon-name-part></tp:taxon-name></italic> species <bold>17</bold><italic><tp:taxon-name><tp:taxon-name-part taxon-name-part-type="genus" reg="Agnesiella">A.</tp:taxon-name-part><tp:taxon-name-part taxon-name-part-type="species" reg="lidia">lidia</tp:taxon-name-part></tp:taxon-name></italic> rec. nov. <bold>18</bold><italic><tp:taxon-name><tp:taxon-name-part taxon-name-part-type="genus" reg="Agnesiella">A.</tp:taxon-name-part><tp:taxon-name-part taxon-name-part-type="species" reg="olena">olena</tp:taxon-name-part></tp:taxon-name></italic> rec. nov. <bold>19</bold><italic><tp:taxon-name><tp:taxon-name-part taxon-name-part-type="genus" reg="Agnesiella">A.</tp:taxon-name-part><tp:taxon-name-part taxon-name-part-type="species" reg="magda">magda</tp:taxon-name-part></tp:taxon-name></italic> rec. nov. <bold>20</bold><italic><tp:taxon-name><tp:taxon-name-part taxon-name-part-type="genus" reg="Agnesiella">A.</tp:taxon-name-part><tp:taxon-name-part taxon-name-part-type="species" reg="geminicruciata">geminicruciata</tp:taxon-name-part></tp:taxon-name></italic> sp. nov.</p></caption><graphic xmlns:xlink="http://www.w3.org/1999/xlink" xlink:href="zookeys-1238-149_article-153092__-g002.jpg" position="float" orientation="portrait" xlink:type="simple" id="oo_1330529.jpg"><uri content-type="original_file" xlink:type="simple">https://binary.pensoft.net/fig/1330529</uri></graphic></fig><p>Abdominal apodemes extending nearly to middle of 6<sup>th</sup> abdominal sternite (Fig. <xref ref-type="fig" rid="F3">21</xref>).</p><p><bold><italic>Male genitalia</italic>.</bold> Male pygofer with two longitudinal bands of long fine setae medially near ventral margin, and posterior band more elongate; posterior margin with a short horn-like pygofer process on the lower part, a medial cluster of small rigid setae (Fig. <xref ref-type="fig" rid="F3">22</xref>). Subgenital plate with expanded distal part, bearing some long fine setae and small rigid setae; a distinct protrusion subapically with peg-like setae apically (Figs <xref ref-type="fig" rid="F3">22–24</xref>). Paramere slender, with apex curving distinctly outward and a small subapical tooth on ventral margin (Figs <xref ref-type="fig" rid="F3">22</xref>, <xref ref-type="fig" rid="F3">23</xref>). Connective with central lobe (Fig. <xref ref-type="fig" rid="F3">23</xref>). Aedeagal shaft relatively straight, with lamellate lateral expansions (Figs <xref ref-type="fig" rid="F3">25</xref>, <xref ref-type="fig" rid="F3">26</xref>); ventral margin with two intersecting processes at the middle: right process longer, extending to shaft apex, and left process curves leftward to the shaft in posterior view (Fig. <xref ref-type="fig" rid="F3">26</xref>).</p><fig id="F3" position="float" orientation="portrait"><object-id xmlns:xlink="http://www.w3.org/1999/xlink" content-type="doi" xlink:type="simple">10.3897/zookeys.1238.153092.figures21-26</object-id><object-id xmlns:xlink="http://www.w3.org/1999/xlink" content-type="arpha" xlink:type="simple">3A51FA83-6D88-5EA8-ABF0-E855009DA70E</object-id><label>Figures 21–26.</label><caption><p><tp:taxon-name><tp:taxon-name-part taxon-name-part-type="genus" reg="Agnesiella">A.</tp:taxon-name-part> (<tp:taxon-name-part taxon-name-part-type="subgenus" reg="Draberiella">D.</tp:taxon-name-part>) <tp:taxon-name-part taxon-name-part-type="species" reg="geminicruciata">geminicruciata</tp:taxon-name-part></tp:taxon-name> Wang &amp; Huang, sp. nov. <bold>21</bold> abdominal apodemes <bold>22</bold> genitalia capsule, lateral view <bold>23</bold> paramere, connective and subgenital plate, dorsal view <bold>24</bold> apical 1/3 of subgenital plate, lateral view <bold>25</bold> aedeagus, lateral view <bold>26</bold> aedeagus, posterior view.</p></caption><graphic xmlns:xlink="http://www.w3.org/1999/xlink" xlink:href="zookeys-1238-149_article-153092__-g003.jpg" position="float" orientation="portrait" xlink:type="simple" id="oo_1330530.jpg"><uri content-type="original_file" xlink:type="simple">https://binary.pensoft.net/fig/1330530</uri></graphic></fig></tp:treatment-sec><tp:treatment-sec sec-type="material" id="SECID0ETHBG"><title>Specimens examined.</title><p><bold><italic>Holotype</italic></bold>: China • ♂; Yunnan Prov., Puer, Ailaoshan National Nature Reserve; <named-content xmlns:xlink="http://www.w3.org/1999/xlink" content-type="dwc:verbatimCoordinates" xlink:type="simple"><named-content content-type="geo-json" specific-use="{&#34;type&#34;:&#34;Point&#34;,&#34;coordinates&#34;:[101.265417,24.275786]}" id="NCID0EBIBG" xlink:type="simple">101°15'55.50"E, 24°16'32.83"N</named-content></named-content>; 2200 m; 6 Jun. 2022; J.J. Wang; <abbrev xmlns:xlink="http://www.w3.org/1999/xlink" xlink:title="Entomological Museum, Northwest A&amp;F University" id="ABBRID0EFIBG" xlink:type="simple">NWAFU</abbrev>. <bold><italic>Paratypes</italic></bold>: 2 ♂♂, 1 ♀, same data as for holotype • 5 ♂♂, 3 ♀♀; Yunnan Prov., Luchun, Huanglianshan National Nature Reserve; <named-content xmlns:xlink="http://www.w3.org/1999/xlink" content-type="dwc:verbatimCoordinates" xlink:type="simple"><named-content content-type="geo-json" specific-use="{&#34;type&#34;:&#34;Point&#34;,&#34;coordinates&#34;:[102.542697,23.033956]}" id="NCID0EPIBG" xlink:type="simple">102°32'33.71"E, 23°2'2.24"N</named-content></named-content>; 2050 m; 10 Jun. 2023; L. Lu; <abbrev xmlns:xlink="http://www.w3.org/1999/xlink" xlink:title="Entomological Museum, Northwest A&amp;F University" id="ABBRID0ETIBG" xlink:type="simple">NWAFU</abbrev>.</p></tp:treatment-sec><tp:treatment-sec sec-type="description" id="SECID0EXIBG"><title>Measurement.</title><p>Males, 3.15–3.28 mm (including wing).</p></tp:treatment-sec><tp:treatment-sec sec-type="etymology" id="SECID0E3IBG"><title>Etymology.</title><p>This specific epithet is derived from the Latin words “<italic>gemini</italic>” and “<italic>crux</italic>”, referring to the two intersecting processes on the ventral margin of the aedeagal shaft (Figs <xref ref-type="fig" rid="F3">25</xref>, <xref ref-type="fig" rid="F3">26</xref>).</p></tp:treatment-sec><tp:treatment-sec sec-type="remarks" id="SECID0EOJBG"><title>Remarks.</title><p>This new species closely resembles <italic><tp:taxon-name><tp:taxon-name-part taxon-name-part-type="genus" reg="Agnesiella">A.</tp:taxon-name-part><tp:taxon-name-part taxon-name-part-type="species" reg="xantha">xantha</tp:taxon-name-part></tp:taxon-name></italic> Yan &amp; Yang in the male genitalia, but can be distinguished by two intersecting ventral processes on the aedeagal shaft, each originating independently from the shaft (Figs <xref ref-type="fig" rid="F3">25</xref>, <xref ref-type="fig" rid="F3">26</xref>).</p></tp:treatment-sec><tp:treatment-sec><!--Section generated to contain objects referenced in tp:taxon-treatment.--><fig id="F1" position="float" orientation="portrait"><object-id xmlns:xlink="http://www.w3.org/1999/xlink" content-type="doi" xlink:type="simple">10.3897/zookeys.1238.153092.figures1-16</object-id><object-id xmlns:xlink="http://www.w3.org/1999/xlink" content-type="arpha" xlink:type="simple">3E405E3F-3EC4-5FAC-BF3B-6FCF7278D96A</object-id><label>Figures 1–16.</label><caption><p>External morphology of <italic><tp:taxon-name><tp:taxon-name-part taxon-name-part-type="genus" reg="Agnesiella">Agnesiella</tp:taxon-name-part></tp:taxon-name></italic> species <bold>1, 5, 9, 13</bold> habitus, dorsal view <bold>2, 6, 10, 14</bold> habitus, lateral view <bold>3, 7, 11, 15</bold> head and thorax, dorsal view <bold>4, 8, 12, 16</bold> face <bold>1–4</bold><italic><tp:taxon-name><tp:taxon-name-part taxon-name-part-type="genus" reg="Agnesiella">A.</tp:taxon-name-part><tp:taxon-name-part taxon-name-part-type="species" reg="lidia">lidia</tp:taxon-name-part></tp:taxon-name></italic> rec. nov. <bold>5–8</bold><italic><tp:taxon-name><tp:taxon-name-part taxon-name-part-type="genus" reg="Agnesiella">A.</tp:taxon-name-part><tp:taxon-name-part taxon-name-part-type="species" reg="olena">olena</tp:taxon-name-part></tp:taxon-name></italic> rec. nov. <bold>9–12</bold><italic><tp:taxon-name><tp:taxon-name-part taxon-name-part-type="genus" reg="Agnesiella">A.</tp:taxon-name-part><tp:taxon-name-part taxon-name-part-type="species" reg="magda">magda</tp:taxon-name-part></tp:taxon-name></italic> rec. nov. <bold>13–16</bold><italic><tp:taxon-name><tp:taxon-name-part taxon-name-part-type="genus" reg="Agnesiella">A.</tp:taxon-name-part><tp:taxon-name-part taxon-name-part-type="species" reg="geminicruciata">geminicruciata</tp:taxon-name-part></tp:taxon-name></italic> sp. nov. Scale bars: 1.0 mm (<bold>1, 2, 5, 6, 9, 10, 13, 14</bold>); Scale bars: 0.5 mm (<bold>3, 4, 7, 8, 11, 12, 15, 16</bold>).</p></caption><graphic xmlns:xlink="http://www.w3.org/1999/xlink" xlink:href="zookeys-1238-149_article-153092__-g001.jpg" position="float" orientation="portrait" xlink:type="simple" id="oo_1330528.jpg"><uri content-type="original_file" xlink:type="simple">https://binary.pensoft.net/fig/1330528</uri></graphic></fig></tp:treatment-sec></tp:taxon-treatment>
